# Supplementary material for: DNA Methyltransferase 1 (DNMT1) Acts on Neurodegeneration by Modulating Proteostasis-Relevant Intracellular Processes
Source: Int J Mol Sci. 2020 Jul 30;21(15):5420. doi: 10.3390/ijms21155420 (PMC7432412; doi:10.3390/ijms21155420)
Supplement: Supplementary file 1 [file ijms-21-05420-s001.zip]

Archive with 28 entries (27 files):
- Supplementary Figure Legends_final.pdf
- __MACOSX/._Supplementary Figure Legends_final.pdf
- Movies/
- __MACOSX/._Movies
- Movies/M3_N2a Lamp1-mCherry Ctrl-siR.avi
- __MACOSX/Movies/._M3_N2a Lamp1-mCherry Ctrl-siR.avi
- Movies/M5_N2a survival 6 h.avi
- __MACOSX/Movies/._M5_N2a survival 6 h.avi
- Movies/.DS_Store
- __MACOSX/Movies/._.DS_Store
- Movies/M8_N2a Ctrl-siR Survival 12 h.avi
- __MACOSX/Movies/._M8_N2a Ctrl-siR Survival 12 h.avi
- Movies/M4_N2a Lamp1-mCherry Dnmt1-siR.avi
- __MACOSX/Movies/._M4_N2a Lamp1-mCherry Dnmt1-siR.avi
- Movies/M10_CB cells Ctrl-siR Survival 12 h.avi
- __MACOSX/Movies/._M10_CB cells Ctrl-siR Survival 12 h.avi
- Movies/M9_N2a Dnmt1-siR Survival 12 h.avi
- __MACOSX/Movies/._M9_N2a Dnmt1-siR Survival 12 h.avi
- Movies/M2_N2a CD63-GFP Dnmt1-siR.avi
- __MACOSX/Movies/._M2_N2a CD63-GFP Dnmt1-siR.avi
- Movies/M1_N2a CD63-GFP Ctrl-siR.avi
- __MACOSX/Movies/._M1_N2a CD63-GFP Ctrl-siR.avi
- Movies/M11_CB cells Dnmt1-siR Survival 12 h.avi
- __MACOSX/Movies/._M11_CB cells Dnmt1-siR Survival 12 h.avi
- Movies/M7_CB cells with aggregate formation survival 6 h.avi
- __MACOSX/Movies/._M7_CB cells with aggregate formation survival 6 h.avi
- Movies/M6_CB cells without aggregates survival 6 h.avi
- __MACOSX/Movies/._M6_CB cells without aggregates survival 6 h.avi
